# Supplementary material for: Determining zebrafish dorsal organizer size by a negative feedback loop between canonical/non-canonical Wnts and Tlr4/NFκB
Source: Nat Commun. 2023 Nov 8;14:7194. doi: 10.1038/s41467-023-42963-3 (PMC10632484; doi:10.1038/s41467-023-42963-3)
Supplement: Supplementary file 4 — Source Data [file 41467_2023_42963_MOESM4_ESM.xlsx]

## Sheet: Fig. 1e
Degree of the angle of dharma expression							Degree of the angle of chordin expression
	control	iκbαb		Unpaired-two tailed t-test			control	iκbαb		Unpaired-two tailed t-test
	60.446	67.565		P value	1.19014e-06		76.969	84.043		P value	5.85768e-13
	63.915	71.974					74.598	89.17
	52.328	66.752					48.349	94.557
	65.954	77.285					67.417	93.884
	52.894	85.368					60.044	88.144
	49.931	58.293					71.327	90.562
	51.903	64.802					69.413	83.916
	51.279	104.853					63.614	77.674
	62.654	76.603					69.229	76.379
	48.969	75.572					54.188	97.544
	62.006	97.632					73.779	86.603
	67.124	74.686					73.191	93.364
	58.598	61.559					59.521	82.296
	48.753	77.902					75.065	85.89
	68.013	73.948					50.888	90.245
	55.654	72.297					71.294	91.727
	71.045	61.139					75.161	94.289
	58.905	60.804					71.859	107.58
	67.871	72.338					69.831	99.107
	70.932	98.494					67.859	93.828
	64.768	69.658					68.179	94.206
	54.073	64.783					85.091	90.006
	62.681	61.925					76.342	93.921
	65.497	89.399					76.389	93.51
	55.101	65.387					77.059	97.069
	48.559	76.236						93.357
	49.819	77.256

## Sheet: Fig. 1h
Degree of the angle of dharma expression							Degree of the angle of chordin expression
	control	rel		Unpaired-two tailed t-test			control	rel		Unpaired-two tailed t-test
	77.544	55.151		P value	2.9386e-07		97.273	70.6		P value	2.64848e-07
	76.586	62.735					95.036	81.076
	72.083	82.586					93.724	66.135
	81.787	84.338					100.404	61.198
	83.644	63.077					99.554	65.281
	83.759	59.985					74.144	56.845
	80.259	53.379					82.576	70.665
	59.825	56.467					97.824	67.3
	62.884	69.123					80.66	61.737
	73.797	76.517					89.689	85.627
	68.52	40.368					87.927	71.06
	80.625	67.567					89.089	69.747
	75.23	33.833					94.488	81.875
	72.628	31.507					96.209	40.29
	72.957	25.231					78.943	45.024
	71.092	17.94					74.794	49.488
	68.862	14.095					77.108	55.324
	60.153	0					76.406	20.879
	83.476	0					77.451	18.224
	90.407	0					90.42	24.085
	77.094	0					83.256	0
	68.245	0					59.063	0
	62.678	0					71.126	0
	64.54	0					70.153	0
	59.968	0					61.673	0
	67.321	0					71.972	0
	96.789	0					97.136	0

## Sheet: Fig. 2b
Degree of the angle of dharma expression												Degree of the angle of chordin expression
	WT + ctrl MO	WT + rel MO	WT + rela MO	MZrel + ctrl MO	MZrel + rel MO	MZrel + rela MO		One-way ANOVA with Sidak correction					WT + ctrl MO	WT + rel MO	WT + rela MO	MZrel + ctrl MO	MZrel + rel MO	MZrel + rela MO		One-way ANOVA with Sidak correction
	56.084	79.333	57.329	70.186	66.421	81.684			Adjusted P value				67.534	95.655	59.666	61.959	56.613	90.286			Adjusted P value
	58.335	107.179	58.291	55	67.144	90.439		WT + ctrl MO vs. WT + rel MO	<0.000000000000001				70.431	95.697	65.361	65.155	66.362	90.693		WT + ctrl MO vs. WT + rel MO	<0.000000000000001
	62.786	90.908	64.37	58.893	75	84.239		WT + ctrl MO vs. WT + rela MO	1				72.332	102.717	68.285	65.857	66.749	91.429		WT + ctrl MO vs. WT + rela MO	0.953509
	64.929	75.458	54.714	58.45	70.26	112.406		WT + ctrl MO vs. MZrel + ctrl MO	0.98944				72.699	92.047	70.806	66.828	67.676	92.535		WT + ctrl MO vs. MZrel + ctrl MO	0.0610029
	62.56	80.605	75.17	57.207	58.861	95.067		WT + ctrl MO vs. MZrel + rel MO	0.969978				73.252	92.873	72.249	67.99	69.016	93.337		WT + ctrl MO vs. MZrel + rel MO	0.10131
	61.053	98.033	65.264	69.657	60.543	89.776		WT + ctrl MO vs. MZrel + rela MO	<0.000000000000001				73.785	95.051	72.603	69.279	69.248	94.906		WT + ctrl MO vs. MZrel + rela MO	<0.000000000000001
	76.804	73.064	67.107	60.104	67.759	101.006							74.381	96.275	75.193	70.343	69.311	95.47
	59.837	79.691	52.843	68.954	72.582	83.042							74.816	97.088	75.596	70.678	70.662	95.862
	69.52	91.81	69.499	72.179	57.598	71.231							77.231	97.244	76.624	70.685	70.726	96.448
	67.371	80.848	75.819	67.173	56.633	81.78							77.261	100.652	77.16	71.24	71.125	97.384
	60.625	79.166	69.632	73.475	67.356	106.41							79.575	100.687	77.307	71.714	71.141	97.66
	75.292	86.066	64.646	56.94	56.991	101.384							79.678	102.564	77.72	72.286	72.905	99.27
	57.202	71.257	64.067	64.454	69.129	94.557							80.492	102.924	78.225	75.115	74.234	100.114
	61.882	80.96	48.937	69.47	60.08	78.463							80.637	103.286	79.251	75.347	76.068	101.626
	59.359	77.695	65.046	62.135	64.744	106.228							80.654	104.134	79.316	75.448	76.309	102.284
	48.858	85.005	52.673	59.772	63.801	90.126							80.804	104.137	79.659	75.823	76.524	102.388
	62.319	86.091	55.138	60.599	54.847	71.21							80.893	104.985	79.666	76.349	76.709	103.705
	59.767	83.872	69.136	72.97	58.181	72.778							83.12	106.386	79.895	76.524	77.392	106.214
	65.415	84.735	64.533	65.001	66.681	70.883							83.383	108.756	81.125	76.822	77.686	107.818
	63.07	81.22	62.706	59.58	59.549	75.972							84.546	109.249	81.159	77.159	78.569	107.893
	66.479	74.966	57.686	59.6	67.212	71.427							86.955	109.433	82.214	77.523	78.742	108.896
	63.554	85.302	61.2	62.666	61.371	73.908							87.646	109.643	83.947	79.893	78.951	112.759
	60.147	73.675	63.143	58.714	65.248	66.981							90.844	110.017	84.948	80.952	79.231	120.086
	61.334	81.316	61.836	66.203	68.377	75.88							92.235	111.741	85.402	81.277	80.255	120.186
	65.243	72.869	65.063	63.07	61.439	69.161							92.619	115.959	85.582	83.121	81.368	120.408
	66.308	94.931	60.983	67.863	64.122	94.633							82.839	116.796	86.156	85.706	81.591	121.478
	63.59	93.188	61.283	66.607	64.155	78.807							83.083	123.205	86.495	86.919	82.599	129.065
	65.298	76.846	61.322	59.88	60.02								84.976	125.985	87.389	88.14	82.983	129.251
	50.978	83.399	62.605	56.751											93.929		83.297
	56.918	94.946		61.005													86.162
		81.449															87.525

## Sheet: Fig. 2c
Degree of the angle of vent expression
	ctrl MO	rel MO		Unpaired-two tailed t-test
	273.251	211.845		P value	3.26756e-07
	268.745	177.666
	256.219	220.697
	257.754	238.893
	238.166	150.777
	259.656	223.208
	263.189	149.605
	272.168	225.547
	254.619	223.635
	262.37	132.296
	268.463	239.257
	261.94	228.299
	273.45	144.733
	252.321	228.84
	260.193	133.985
	260.29	236.785
	243.015	254.391
	257.589	232.532
	248.621	205.989
	260.165	145.408
	243.483	134.005
	252.067	167.392
	252.005	238.155
	254.839	146.483
	258.601	235.721
	239.996	247.924
	254.082	236.276
	235.372
	249.819
	249.426

## Sheet: Fig. 2e
Relative expression of rela (qPCR)
	WT	MZrel		Unpaired-two tailed t-test				ctrl MO	rel MO		Unpaired-two tailed t-test
	1.05878	1.68006		P value	0.0003			1.1177	0.9658		P value	0.941
	0.904086	1.6373						0.9483	0.9705
	1.03714	1.76454						0.934	1.0484

## Sheet: Fig. 3b
Relative expression (qPCR)
		axin2			Unpaired-two tailed t-test				sp5l			Unpaired-two tailed t-test
		ctrl MO	rel MO		P value	0.0001			ctrl MO	rel MO		P value	1.8e-05
		0.986963	1.86791						0.85544	3.02022
		0.987792	1.6902						1.05313	2.9179
		1.02524	1.79478						1.09143	2.9113

## Sheet: Fig. 3d
Relative expression (qPCR)
		axin2			Unpaired-two tailed t-test			sp5l			Unpaired-two tailed t-test
		control	rel		P value	0.0017		control	rel		P value	0.0029
		1.078	0.6563					0.868582	0.584099
		0.9365	0.6772					1.04722	0.556025
		0.9855	0.5974					1.0842	0.549652

## Sheet: Fig. 4a
Relative expression (qPCR)
		frzb			Unpaired-two tailed t-test
		ctrl MO	rel MO		P value	0.0022
		0.8796	0.5607
		1.0872	0.4519
		1.0332	0.5173
		sfrp1a			Unpaired-two tailed t-test
		ctrl MO	rel MO		P value	0.7016
		0.9192	0.99348
		0.976276	1.05723
		1.10452	0.846818
		dkk1b			Unpaired-two tailed t-test
		ctrl MO	rel MO		P value	0.9182
		0.95108	1.08108
		1.00556	1.04903
		1.04336	0.844102
		notum1a			Unpaired-two tailed t-test
		ctrl MO	rel MO		P value	0.2718
		1.00726	1.04363
		1.0186	1.1611
		0.974131	0.99265

## Sheet: Fig. 4d
Degree of the angle of dharma expression									Degree of the angle of chordin expression
	ctrl MO	rel MO	rel MO + frzb		One-way ANOVA with Sidak correction				ctrl MO	rel MO	rel MO + frzb		One-way ANOVA with Sidak correction
	64.622	84.558	66.57			Adjusted P value			79.173	88.043	51.537			Adjusted P value
	70.644	74.342	77.224		ctrl MO vs. rel MO	2.23e-13			84.53	98.344	86.69		ctrl MO vs. rel MO	1.70849e-07
	70.216	86.42	80.097		rel MO vs. rel MO + frzb	1.255e-12			82.878	104.233	77.759		rel MO vs. rel MO + frzb	<0.000000000000001
	72.783	73.697	70.843						89.594	97.432	61.481
	60.874	70.642	61.468						73.451	104.632	74.84
	66.883	77.359	55.739						83.763	115.752	87.306
	64.269	76.512	65.593						81.393	92.163	48.528
	65.76	76.345	62.269						80.795	84.739	77.041
	71.111	77.224	66.876						74.166	106.348	47.252
	67.716	92.878	68.597						84.71	99.545	60.697
	64.293	78.362	74.327						77.426	96.694	72.917
	61.265	68.169	56.066						74.869	83.43	45.987
	63.481	82.787	59.825						74.934	83.691	38.682
	67.889	74.846	52.269						65.17	92.334	40.937
	69.689	80.097	67.922						80.302	94.867	65.706
	67.866	81.756	62.501						59.169	94.398	80.111
	60.73	72.602	68.16						62.841	91.728	82.221
	66.066	87.847	57.135						86.548	93.527	48.966
	59.607	85.99	68.194						80.018	98.276	46.697
	57.779	85.486	69.253						81.944	91.154	67.414
	54.069	82.935	68.591						65.755	90.729	45.393
	52.457	78.468	70.887						83.189	93.428	59.863
	66.564	81.302	76.701						80.786	87.292	68.044
	66.968	70.776	54.604						77.814	86.349	62.637
	68.745	73.369	75.59						80.633	91.09	59.042
	66.793	78.774	76.173						83.881	95.666	69.87
	63.892	90.981	64.325						79.67	90.912	61.282
	64.266	85.711	59.534							104.432
	66.624	83.014	57.039
		103.707	57.549
		78.016

## Sheet: Fig. 5b
Degree of the angle of dharma expression								Degree of the angle of chordin expression
	control	Tlr4 DN		Unpaired-two tailed t-test				control	Tlr4 DN		Unpaired-two tailed t-test
	58.814	70.138		P value	1.75028e-15			69.856	102.426		P value	7.89814e-08
	62.843	73.934						62.187	90.117
	66.101	80.972						69.042	77.041
	65.058	84.983						63.446	81.949
	69.458	84.725						67.182	73.946
	71.869	102.254						65.424	70.96
	63.409	108.04						75.376	104.64
	59.734	98.675						71.922	109.84
	58.913	90.817						71.332	86.965
	47.165	81.621						59.02	110.043
	62.455	80.566						65.063	70.537
	62.231	74.604						67.901	89.452
	50.756	83.99						73.623	76.385
	63.396	103.166						76.497	97.881
	59.06	97.232						72.772	89.868
	61.261	89.118						73.929	87.634
	68.67	88.912						61.438	89.362
	56.997	74.59						78.819	88.798
	65.642	97.666						70.117	81.812
	59.597	88.042						70.226	82.68
	74.683	81.207						49.837	70.927
	51.718	83.989						59.371	70.153
	66.406	78.737						67.839	73.538
	65.779	92.027						75.935	78.627
	47.697	75.103						59.513	78.978
	59.393	73.572						48.076	76.659
	53.628	88.476						65.525
	63.123	77.257
		90.291
		81.44

[truncated: 15 more sheets: Fig. 6h, Supplementary Fig. 1b, Supplementary Fig. 1c, Supplementary Fig. 2c, Supplementary Fig. 2e, Supplementary Fig. 2g, Supplementary Fig. 2i, Supplementary Fig. 3a, Supplementary Fig. 3b, Supplementary Fig. 4e, Supplementary Fig. 5c, Supplementary Fig. 5d, Supplementary Fig. 5f, Supplementary Fig. 5g, Supplementary Fig. 6b]
